# Supplementary material for: Meta-analysis of variance in tDCS effects on response inhibition
Source: Sci Rep. 2024 Aug 19;14:19197. doi: 10.1038/s41598-024-70065-7 (PMC11333595; doi:10.1038/s41598-024-70065-7)
Supplement: Supplementary file 1 — Supplementary Information 1. [file 41598_2024_70065_MOESM1_ESM.xlsx]

## Sheet: Sheet1
ID	Bias	Pubyear	Duration	Note	comp	EN	CN	data format	EMean	CMean	ESD	CSD	study.design	control.condition	blinding	task	population	tDCS.polarity	tDCS.intensity	electrode.size	Tarlocation	Tlocation	targetelectrode.placement	returnSchroeder	return	returnelectrode.placement	timing	current.density	DiffEMean	DiffESD	Lbound	UBound	t	p	cor
Boggio (2007)	Moderate	2007	20	#1 Parallel Post session	3	12	7		10.67	8.71	7.05	2.98	sham	between-subjects	not reported	GNG	MDD	anodal	2	35	leftPFC	lDLPFC	F3	supraorbital	ipsilateral	supraorbital	offline	0.0571429
Boggio (2007)	Moderate	2007	20	#2Parallel Post session	3	7	7		8.29	8.71	5.22	2.98	sham	between-subjects	not reported	GNG	MDD	anodal	2	35	other	other	occiptial	supraorbital	ipsilateral	supraorbital	offline	0.0571429
Campanella (2017)	Moderate	2017	20	Block 1 Parallel Post session	3	15	16	error rate	16	18	8.8	9.3	sham	between-subjects	not reported	GNG	healthy	anodal	2	25	rightPFC	rIFG	F8 (rIFG)	xtc	xtc	xtc	offline	0.08
Campanella (2017)	Moderate	2017	20	Block 2 Parallel Post session	3	15	16	error rate	15	15	9.6	8.3	sham	between-subjects	not reported	GNG	healthy	anodal	2	25	rightPFC	rIFG	F8 (rIFG)	xtc	xtc	xtc	offline	0.08
Friehs & Frings (2018)	Moderate	2018	19	Parallel Post session	1	28	28		194.75	207.32	35.46	41.6	sham	between-subjects	success	SST	healthy	anodal	1	9	rightPFC	rDLPFC	F4	xtc	xtc	xtc	offline	0.0571429
Friehs & Frings (2019)	Moderate	2019	19	Parallel Post session	1	22	20		211.04	201.34	21.69	32.04	sham	between-subjects	success	SST	healthy	cathodal	1	9	rightPFC	rDLPFC	F4	xtc	xtc	xtc	offline	0.0571429
Stramaccia (2015)	Moderate	2015	20	#1 Parallel	5	20	35		291.38	291.18	32.736	42.8916	sham	between-subjects	not reported	SST	healthy	anodal	1.5	16	rightPFC	rIFG	FC4	supraorbital	contralateral	supraorbital	offline	0.09375
Stramaccia (2015)	Moderate	2015	20	#2Parallel	5	20	35		287.58	291.18	38.7287	42.8916	sham	between-subjects	not reported	SST	healthy	cathodal	1.5	16	rightPFC	rIFG	FC4	supraorbital	contralateral	supraorbital	offline	0.09375
Stramaccia (2015)	Moderate	2015	20	#3 Parallel	5	20	35		264.02	291.18	47.4046	42.8916	sham	between-subjects	not reported	SST	healthy	anodal	1.5	16	rightPFC	rIFG	FC4	supraorbital	contralateral	supraorbital	offline	0.09375
Stramaccia (2015)	Moderate	2015	20	#4 Parallel	5	20	35		272.57	291.18	42.0381	42.8916	sham	between-subjects	not reported	SST	healthy	cathodal	1.5	16	rightPFC	rIFG	FC4	supraorbital	contralateral	supraorbital	offline	0.09375
Stramaccia (2017)	Moderate	2017	19	#1 Parallel	2	24	24		287.186	286.025	47.616	38.906	sham	between-subjects	not reported	SST	healthy	anodal	1.5	16	rightPFC	rIFG	rIFG	supraorbital	contralateral	supraorbital	online	0.09375
Stramaccia (2017)	Moderate	2017	19	#2 Parallel	2	23	24		269.37	286.025	48.851	38.906	sham	between-subjects	not reported	SST	healthy	cathodal	1.5	16	rightPFC	rIFG	rIFG	supraorbital	contralateral	supraorbital	online	0.09375
Sandrini (2020)	Moderate	2020	20	Parallel Post session	1	15	15		274	286	24	37	sham	between-subjects	success	SST	healthy	anodal	1.5	25	rightPFC	rIFG	rIFG	supraorbital	contralateral	supraorbital	offline	0.06
Sedgmond (2019)	Low	2019	20	Parallel	1	88	84	percentage	13.82	12.6	7.50467	6.41561	sham	between-subjects	success	GNG	healthy	anodal	2	35	rightPFC	lDLPFC	F4	other brain area	contralateral	other brain area	offline	0.0571429
Bashir (2022)	Moderate	2022	20	Parallel Post session	1	23	7		175.7	163.5	56.97	70.21	sham	between-subjects	not reported	SST	healthy	anodal	2	3.14	other	other	C3 (M1 area)	supraorbital	contralateral	supraorbital	offline	0.636943
Bashir (2019)	Moderate	2019	20	Parallel Post session	1	18	18		172	196.8	44.2	46.3	sham	between-subjects	not reported	SST	healthy	anodal	2	3.14	leftPFC	lDLPFC	F3	other brain area	contralateral	C4	online	0.636943
Weidler (2022)	Moderate	2022	20	AD Parallel Post session	1	9	9		191.159	207.757	39.7159	42.0154	sham	between-subjects	not reported	SST	alcohol	anodal	1.5	35	rightPFC	rDLPFC	F4	supraorbital	contralateral	supraorbital	online	0.0428571
Weidler (2022)	Moderate	2022	20	TU Parallel Post session	1	7	9		220.412	220.164	60.7894	82.9413	sham	between-subjects	not reported	SST	tabacco	anodal	1.5	35	rightPFC	rDLPFC	F4	supraorbital	contralateral	supraorbital	online	0.0428571
Weidler (2022)	Moderate	2022	20	HC Parallel Post session	1	5	8		191.736	228.349	40.0247	83.6684	sham	between-subjects	not reported	SST	healthy	anodal	1.5	35	rightPFC	rDLPFC	F4	supraorbital	contralateral	supraorbital	online	0.0428571
Friehs et al. (2021) Study 1	Moderate	2021	19	Anodal Parallel Post session, Dual	3	15	17		190.64	184.77	22.58	41.42	sham	between-subjects	not reported	SST	healthy	anodal	0.5	9	rightPFC	rDLPFC	F4	other brain area	ipsilateral	F8 rIFG	offline	0.056
Friehs et al. (2021) Study 1	Moderate	2021	19	Cathodal Parallel Post session, Dual	3	13	17		193.65	184.77	28.47	41.42	sham	between-subjects	not reported	SST	healthy	cathodal	0.5	9	rightPFC	rIFG	F8	other brain area	ipsilateral	F4 rDLPFC	offline	0.057
Smits (2021)	Moderate	2021	20	Parallel Post session	1	46	47		307.33	294.455	68.8702	58.0974	sham	between-subjects	not reported	SST	veterans	anodal	1.25	35	rightPFC	rIFG	F8-Cz (rIFG)	other brain area	contralateral	T4-Fz DLPFC	online	0.036
Poje (2021)	Moderate	2021	30	Parallel Post session	1	6	4	number of false alarms	3.8	4.3	6	4	sham	between-subjects	not reported	GNG	healthy and PWS	anodal	2	35	rightPFC	rDLPFC	F4	supraorbital	contralateral	Fp1	offline	0.0571429
Brunyé (2021)	Moderate	2021	15	Parallel Post session, Congruent	2	24	24		319.72	318.71	133.72	57.79	sham	between-subjects	not reported	SST	healthy	anodal	1.5	35	leftPFC	lDLPFC	F3	supraorbital	contralateral	Fp2	offline	0.0428571
Brunyé (2021)	Moderate	2021	15	Parallel Post session, Incongruent	2	24	24		320.27	310.03	130.14	65.92	sham	between-subjects	not reported	SST	healthy	anodal	1.5	35	leftPFC	lDLPFC	F3	supraorbital	contralateral	Fp2	offline	0.0428571
Friehs et al. (2021) Study 2	Moderate	2021	19	Parallel Post session shocking anoda	1	23	22		439.81	453.82	33.73	33.19	sham	between-subjects	not reported	SST	healthy	anodal	0.5	9	rightPFC	rDLPFC	F4	xtc	xtc	right deltoid muscle	offline	0.056
Leon (2020) #1	Moderate	2020	20	Parallel Post session WOMEN	1	16	18		215.625	189.062	42.5	66.2913	sham	between-subjects	success	SST	healthy	anodal	1.5	9	other	supraorbital	Fp2	xtc	xtc	trapezius	offline	0.166667
Leon (2020) #2	Moderate	2020	20	Parallel Post session MEN	1	15	12		181.25	218.75	102.876	48.7139	sham	between-subjects	success	SST	healthy	anodal	1.5	9	other	supraorbital	Fp2	xtc	xtc	trapezius	offline	0.166667
Chen (2021)	Moderate	2021	25	#1 Anodal Parallel Post session	2	30	33		282.08	306.84	6.28	8.72	sham	between-subjects	not reported	SST	healthy	anodal	1.5	35	rightPFC	lDLPFC	F4	supraorbital	contralateral	Fp1	offline	0.0428571
Chen (2021)	Moderate	2021	25	#1 Cathodal Parallel Post session	2	30	33		289.86	306.84	6.78	8.72	sham	between-subjects	not reported	SST	healthy	cathodal	1.5	35	rightPFC	rDLPFC	F4	supraorbital	contralateral	Fp1	offline	0.0428571
Bell (2022)	Moderate	2022	20	Parallel	1	63	63		237.387	223.75	61.7017	64.0628	sham	between-subjects	no blinding	SST	healthy	anodal	1.5	25	rightPFC	rIFG	F6	supraorbital	contralateral	contralateral supra orbital area	offline	0.06
Campanella (2018)	Moderate	2018	20	Parallel Post session	2	18	17	number of false alarms	6.39	7.76	4.8	4.4	sham	between-subjects	success	GNG	healthy	anodal	2	25	rightPFC	rIFG	rIFG	xtc	xtc	trapezius	offline	?
Campanella (2018)	Moderate	2018	20	Parallel Post session	2	18	17	number of false alarms	7.67	7.47	4	4.3	sham	between-subjects	success	GNG	healthy	anodal	2	25	rightPFC	rIFG	rIFG	xtc	xtc	trapezius	offline	?
Schroeder (2022)	Moderate	2022	30	Compute with available data in R	3	20	24		302.133	295.299	218.247	179.143	sham	between-subjects	success	SST	healthy	cathodal	1	1.15	leftPFC	lDLPFC	left DLPFC	other brain area	HD	Fp1, Fz, C3, and F7	online
Schroeder (2022)	Moderate	2022	30	Compute with available data in R	3	23	24		365.155	295.299	201.278	179.143	sham	between-subjects	success	SST	healthy	cathodal	1	1.15	leftPFC	lIFG	left IFG	other brain area	HD	Fp1, Fz, C3, and F7	online
Adelhöfer (2019)	Moderate	2019	15	cross-over design in schroeder sheet	1	19	19	percent	31.8	32.8	21.7945	17.4356	sham	within	not reported	GNG	healthy	anodal	2	25	other	other	Cz, preSMA	other brain area	ipsilateral	other brain area FpZ	offline	0.08					-0.76	0.455
Beeli (2008)	High	2008	5.5	#1 cross-over design in schroeder sheet	3	35	35	number of false alarms	0.426056	0.341549	0.822835	0.604107	sham	within	not reported	GNG	healthy	anodal	1.5	35	rightPFC	rDLPFC	F4	xtc	xtc	xtc	online	0.04
Beeli (2008)	High	2008	5.5	# 2 cross-over design in schroeder sheet	3	35	35	number of false alarms	0.739437	0.341549	0.895744	0.604107	sham	within	not reported	GNG	healthy	cathodal	1.5	35	rightPFC	rDLPFC	F4	xtc	xtc	xtc	online	0.04
Boggio (2008)	Moderate	2008	8	cross-over design in schroeder sheet. Only from Schroeder sheet.	1	14	14	number of false alarms	1.75	1.37	2.9372	3.34878	sham	within	not reported	GNG	healthy	anodal	2	35	other	other	other	other brain area	contralateral	other brain area	offline	0.0571429
Cunillera (2014)	Moderate	2014	18	FA (easy) cross-over design in schroeder sheet. Data available	2	22	22	percent	1.1	2.6	1.5	3.2	sham	within	success	GNG	healthy	anodal	1.5	9	rightPFC	rIFG	rIFG	other brain area	contralateral	left IFC	online	0.16
Cunillera (2014)	Moderate	2014	18	FA (hard) cross-over design in schroeder sheet. Data available	2	22	22	percent	17.6	19.4	14.4	14.3	sham	within	success	GNG	healthy	anodal	1.5	9	rightPFC	rIFG	rIFG	other brain area	contralateral	left IFC	online	0.16
Cunillera (2014)	Moderate	2014	18	SSRT (easy) cross-over design in schroeder sheet. Data available	2	22	22		196	212	26	27	sham	within	success	SST	healthy	anodal	1.5	9	rightPFC	rIFG	rIFG	other brain area	contralateral	left IFC	online	0.16
Cunillera (2014)	Moderate	2014	18	SSRT (hard) cross-over design in schroeder sheet. Data available	2	22	22		197	206	29	26	sham	within	success	SST	healthy	anodal	1.5	9	rightPFC	rIFG	rIFG	other brain area	contralateral	left IFC	online	1.16
Cunillera (2016)	Moderate	2016	20	SSRT (easy) cross-over design in schroeder sheet	2	13	13		213	209	19	20	sham	within	success	SST	healthy	anodal	1.5	9	rightPFC	rIFG	rIFG	other brain area	contralateral	other brain area	online	> 0.12
Cunillera (2016)	Moderate	2016	20	SSRT(hard)cross-over design in schroeder sheet	2	13	13		201	207	28	28	sham	within	success	SST	healthy	anodal	1.5	9	rightPFC	rIFG	rIFG	other brain area	contralateral	other brain area	online	> 0.12
Cunillera (2016)	Moderate	2016	20	FA (easy) cross-over design in schroeder sheet	2	13	13	percent	1.6	2.6	1.9	2.6	sham	within	success	GNG	healthy	anodal	1.5	9	rightPFC	rIFG	rIFG	other brain area	contralateral	other brain area	online	> 0.12
Cunillera (2016)	Moderate	2016	20	FA (hard) cross-over design in schroeder sheet	2	13	13	percent	15.6	17.1	11.6	10	sham	within	success	GNG	healthy	anodal	1.5	9	rightPFC	rIFG	rIFG	other brain area	contralateral	other brain area	online	> 0.12
Friedrich & Beste (2018)	Moderate	2018	15	cross-over design in schroeder sheet	1	17	17	percent	5.1	6.8	4.12311	5.36004	sham	within	not reported	GNG	healthy	cathodal	2	25	other	other	other central	supraorbital	contralateral	supraorbital	offline	0.08					-2.43	0.027
Jacobson (2011)	Moderate	2011	10	#1 cross-over design in schroeder sheet	5	11	11		223	256	29.9533	40.9914	sham	within	not reported	SST	healthy	anodal	1	25	rightPFC	rIFG	rIFG	supraorbital	contralateral	contralateral OFC	offline	0.04
Jacobson (2011)	Moderate	2011	10	#2 cross-over design in schroeder sheet	5	11	11		252	256	32.8812	40.9914	sham	within	not reported	SST	healthy	cathodal	1	25	rightPFC	rIFG	rIFG	supraorbital	contralateral	contralateral OFC	offline	0.04
Jacobson (2011)	Moderate	2011	10	#3 cross-over design in schroeder sheet	5	11	11		230	256	36.6487	40.9914	sham	within	not reported	SST	healthy	anodal	1	25	rightPFC	rIFG	rIFG	other brain area	contralateral	contralateral lIFG	offline	0.04
Jacobson (2011)	Moderate	2011	10	#4 cross-over design in schroeder sheet	5	11	11		237	256	51.9715	40.9914	sham	within	not reported	SST	healthy	cathodal	1	25	rightPFC	rIFG	rIFG	other brain area	contralateral	contralateral lIFG	offline	0.04
Jacobson (2011)	Moderate	2011	10	#5 cross-over design in schroeder sheet	5	11	11		251	227	45	40	sham	within	not reported	SST	healthy	anodal	1	25	rightPFC	rIFG	other	supraorbital	contralateral	supraorbital	offline	0.04
Kwon & Kwon (2013)	High	2013	10	#1 cross-over design. IN schroeder sheet. I changed the values from difference score to post session scores	3	40	40		339.5	351.75	45.74	33.9	sham	within	not reported	SST	healthy	anodal	1	35	other	other	other central M1	supraorbital	contralateral	supraorbital	offline	0.028
Kwon & Kwon (2013)	High	2013	10	#2 cross-over design. IN schroeder sheet. I changed the values from difference score to post session scores	3	40	40		301.62	351.75	42.97	33.9	sham	within	not reported	SST	healthy	anodal	1	35	other	other	preSMA	supraorbital	contralateral	supraorbital	offline	0.028
Lapenta (2012)	Moderate	2012	14	#1 cross-over design. Directly from Schroeder sheet dont use. NO data available	3	28	28		11.1553	11.86	12.1757	17.3932	sham	within	not reported	GNG	healthy	anodal	1	35	other	other	other	xtc	xtc	xtc	online	0.028
Lapenta (2012)	Moderate	2012	14	#2 cross-over design. Directly from Schroeder sheet dont use. NO data available	3	28	28		12.251	11.86	16.5889	17.3932	sham	within	not reported	GNG	healthy	cathodal	1	35	other	other	other	xtc	xtc	xtc	online	0.028
Leite (2018)	Moderate	2018	30	#1 cross-over design in schroeder sheet. Dario screening	3	16	16	percent	17.62	18.25	9.6	12.32	sham	within	not reported	GNG	healthy	anodal	1	35	rightPFC	rIFG	rIFG	other brain area	contralateral	other brain area	offline	0.028						0.837
Leite (2018)	Moderate	2018	30	#2 cross-over design in schroeder sheet. Dario screening	3	16	16	percent	18.96	18.25	11.04	12.32	sham	within	not reported	GNG	healthy	anodal	1	35	rightPFC	rIFG	rIFG	other brain area	contralateral	other brain area	offline	0.028						0.837
Li (2019)	High	2019	18	#1 cross-over design in schroeder sheet. Duration is not given exactly but rather an approximation	3	24	24		291.3	321.7	58.4	48	sham	within	success	SST	healthy	anodal	2	16	rightPFC	rIFG	rIFG	xtc	xtc	xtc	online	> 0.12					2.17	0.04
Li (2019)	High	2019	18	#2 cross-over design in schroeder sheet	3	24	24		295.1	321.7	58.6	48	sham	within	success	SST	healthy	cathodal	2	16	rightPFC	rIFG	rIFG	xtc	xtc	xtc	online	> 0.12					1.87	0.07
Nejati (2018)	Moderate	2018	20	#1 cross-over design in schroeder sheet	3	24	24	number of false alarms	0.36	0.69	0.26	0.59	sham	within	not reported	GNG	healthy	anodal	1.5	35	leftPFC	lDLPFC	F3	other brain area	contralateral	other brain area, rigth OFC	online	0.04						0.03
Nejati (2018)	Moderate	2018	20	#2cross-over design in schroeder sheet	3	24	24	number of false alarms	0.53	0.69	0.31	0.59	sham	within	not reported	GNG	healthy	cathodal	1.5	35	other	other	other frontal, right OFC	other brain area	contralateral	left DLPFC	online	0.04						0.03
Nieratschker (2015)	Moderate	2015	20	cross-over design and in schroeder sheet sds are swapped	1	41	41	percent	16.26	21.3008	14.6606	13.13	sham	within	not reported	GNG	healthy	cathodal	1	35	leftPFC	lDLPFC	F3	supraorbital	contralateral	supraorbital right	online	0.028						0.01
Osimo (2019)	High	2019	20	#1 cross over design in schroeder sheet. check again	2	51	51		1.81373	1.5098	1.65146	1.65155	sham	within	not reported	GNG	other patients	anodal	1.5	25	rightPFC	rDLPFC	F4	xtc	xtc	xtc	offline	0.06
Osimo (2019)	High	2019	20	#2 cross over design in schroeder sheet. check again	2	51	51		1.77451	1.5098	1.90313	1.65155	sham	within	not reported	GNG	other patients	cathodal	1.5	25	rightPFC	rDLPFC	F4	xtc	xtc	xtc	offline	0.06
Plewnia (2013)	Moderate	2013	20	cross over design in schroeder sheet. Data not available. Only taken from Schroeder sheet.	1	46	46		19.35	16.74	13.96	11.85	sham	within	not reported	GNG	healthy	anodal	1	35	leftPFC	lDLPFC	F3	supraorbital	contralateral	supraorbital	online	0.028						0.242
Sallard (2018)	Moderate	2018	20	cross over design in schroeder sheet	1	16	16	percent	17	16	11	9	sham	within	success	GNG	healthy	anodal	1.5	35	rightPFC	rIFG	rIFG	supraorbital	contralateral	supraorbital	offline	0.04					0.6	0.55
Wynn (2019)	Moderate	2019	30	cross over design in schroeder sheet	1	26	26	number of false alarms total trials=225; total nogo=25	11.56	13.16	4.19	4.62	sham	within	success	GNG	healthy	cathodal	2	35	other	other	other	xtc	xtc	xtc	online	0.0571429						0.03
Reinhart & Woodman (2014)	Moderate	2014	20	#1 cross over design in schroeder sheet	3	18	18		215.3	219.3	15.1522	25.4558	sham	within	success	SST	healthy	anodal	1.5	16	other	other	other frontal	cheek	xtc	l cheek	offline	0.08
Reinhart & Woodman (2014)	Moderate	2014	20	#2 cross over design in schroeder sheet	3	18	18		224.9	219.3	15.1522	25.4558	sham	within	success	SST	healthy	cathodal	1.5	16	other	other	other frontal	cheek	xtc	l cheek	offline	0.08
Silva (2017)	Low	2017	20	cross over design in schroeder sheet. Phase 1	1	35	35	proportion	0.58	0.54	0.17748	0.17748	sham	within	success	GNG	other patients	anodal	1	35	leftPFC	lDLPFC	F3	supraorbital	contralateral	supraorbital	online	0.028
Yu (2015)	Moderate	2015	20	Exp. 2 cross over design in schroeder sheet. I used expeirment 2 now. Schroeder et al initially used experiment 1 and they just calculated the mean of the SD across the two groups after tranforming SE of each condition (pre and post) into SD.	1	23	23		229.9	241.7	17.7446	21.5812	sham	within	not reported	SST	healthy	anodal	2	16	other	other	preSMA	cheek	xtc	l cheek	offline	> 0.12					5.495	< 0,001
Schroeder (2022) #1	Moderate	2022	20	cross over design, unrestricted eaters	1	15	15		244	234	36.8	41.6	sham	within	success	SST	healthy	anodal	1	3.14159	rightPFC	rIFG	rIFG	xtc	xtc	contralateral arm	online	0.318
Schroeder (2022) #2	Moderate	2022	20	cross over design, restricted eaters	1	14	14		247	268	43.3	48	sham	within	success	SST	healthy	anodal	1	3.14159	rightPFC	rIFG	rIFG	xtc	xtc	contralateral arm	online	0.318
Perotta (2021)	Moderate	2021	18	cross over design post session	1	12	12	?	6	4.8	2	4	sham	within	not reported	GNG	healthy	anodal	1.5	9	rightPFC	rIFG	T4-Fz F8-Cz	other brain area	contralateral	T3-Fz F7-Cz, left IFG	offline	0.16
VanDerHasselt (2020)	High	2020	20	cross over design. from data set calculated	1	38	38	percent	0.0467	0.049	0.03664	0.03996	sham	within	unsuccessful	GNG	healthy	anodal	2	35	rightPFC	rDLPFC	F4	other brain area	contralateral	F3, DLPFC	offline	0.06
Dormal (2020) #1	Moderate	2020	20	cross over design binge eaters	1	20	20	percent	34.25	29.25	25.1	16.6	sham	within	not reported	GNG	alcohol	anodal	1.5	35	leftPFC	lDLPFC	F3	supraorbital	contralateral	Fp2	online	0.0428571	5	25.252	-7	16.8183	0.886	0.193	0.322
Dormal (2020) #2	Moderate	2020	20	cross over design controls	1	20	20	percent	26.5	23.43	18.23	14.8	sham	within	not reported	GNG	healthy	anodal	1.5	35	rightPFC	lDLPFC	F4	supraorbital	contralateral	Fp3	online	0.0428571	3.0625	17.2466	-5.00918	11.1342	0.794	0.218	0.47
Manarelli (2020)	Moderate	2020	20	cross over design post session. Auditory go no go	1	8	8	number of false alarms total trails 150; total no go trials=75	3.24895	0.32229	1.88562	1.05022	sham	within	not reported	GNG	healthy	cathodal	2	25	other	other	right cerebellar cortex	xtc	xtc	right deltoid muscle	offline	0.08
Fehring (2019)	Moderate	2019	10	cross over first session scores	1	73	73		181.75	182.909	44.856	39.6131	sham	within	success	SST	healthy	anodal	1.5	10	leftPFC	lDLPFC	L DLPFC	supraorbital	contralateral	supraorbital	offline	0.15
Verveer (2021)	Moderate	2021	20	cross over direct session. from Data set calculated	1	22	24	percent	31.91	29.29	17.53	14.42	sham	within	success	GNG	healthy	anodal	1.5	0.25	other	other	Fz (dACC)	other brain area	HD	Fp1, Fp2, F7, F8	offline
Thunberg (2020)	High	2020	20	cross over peri session (excl. VC condition)	1	18	18		212	219	22	24	sham	within	unsuccessful	SST	healthy	anodal	2	25	rightPFC	rIFG	IFG FC7 and FC8	other brain area	contralateral	CP8 and P8 and CP7 and P7, left IFG	online	0.08
Bender (2017)	High	2017	9	Exp. 2 #1 cross over design in schroeder sheet	3	18	18		353	337	70	63	sham	within	success	SST	healthy	anodal	1	25	other	other	preSMA	xtc	xtc	xtc	offline	0.028
Bender (2017)	High	2017	9	Exp. 2 #2 cross over design in schroeder sheet	3	18	18		332	337	59	63	sham	within	success	SST	healthy	cathodal	1	25	other	other	preSMA	xtc	xtc	xtc	offline	0.028
Castro-Meneses (2016)	Moderate	2016	15	cross-over design	1	14	14		207	244	58	49	sham	within	not reported	SST	healthy	anodal	1.5	25	rightPFC	rIFG	rIFG	cheek	xtc	l cheek	online	0.06
Dai 2022	Moderate	2022	30		1	15	14	number of false alarms	11.35	9.62	14.99	14.74	sham	between-subjects	not reported	GNG	healthy	anodal	1.5	25	leftPFC	lDLPFC	DLPFC	supraorbital	contralateral	contralateral supra orbital area	offline
Lau 2019	Moderate	2019	20		1	10	10	percent	12.13	10.75	5.75	8.11	sham	within	not reported	GNG	Parkinson	anodal	2	35	leftPFC	lDLPFC	left DLPFC	supraorbital	contralateral	supraorbital	online

## Sheet: Sheet2
Cai (2016) #1	cross-over design in schroeder sheet change scores	2	22	22		-23.146	16.222	60.3	30.732	active control	within	no blinding	SST	healthy	anodal	1.5 mA	25		rIFG	l cheek	offline	0.06					2.916	0.008
Cai (2016) #2	cross-over design in schroeder sheet change scores	2	22	22		2.926	16.222	47.174	30.732	active control	within	no blinding	SST	healthy	anodal	1.5 mA	25		other	l cheek	offline	0.06					1.881	0.074
