# Supplementary material for: Meta-analysis of variance in tDCS effects on response inhibition
Source: Sci Rep. 2024 Aug 19;14:19197. doi: 10.1038/s41598-024-70065-7 (PMC11333595; doi:10.1038/s41598-024-70065-7)
Supplement: Supplementary file 3 — Supplementary Information 3. [file 41598_2024_70065_MOESM3_ESM.r]

### Remove any old objects from the R environment
rm(list=ls())

# -------------------------------------------------------------
#Access libraries and accessing files
# -------------------------------------------------------------
### Access libraries
library(dplyr)
library(tidyverse)
library(meta)
library(metafor)
library(car)
library(rempsyc)
library(ggplot2)
library(ggsignif)

options(stringsAsFactors = FALSE)

###read data files
library(readxl)
dat3 <- read_excel("~/Documents/Meta-Analysis/Data.xlsx") #exchange with your path
# -------------------------------------------------------------
# Variable names and conversion from string to numeric
# -------------------------------------------------------------
# "ID" (study name)
# "EN" (N in intervention group)
# "EMean" (mean in intervention group) 
# "ESD" (SD in intervention group)
# "EN" (N in control group)
# "CMean" (mean of control group outcome)
# "CSD" (SD of control group outcome)

### Convert variables into numeric
dat3$ESD <- as.numeric(dat3$ESD)
dat3$CSD <- as.numeric(dat3$CSD)
dat3$EMean <- as.numeric(dat3$EMean)
dat3$CMean <- as.numeric(dat3$CMean)
dat3$EN <- as.numeric(dat3$EN)
dat3$CN <- as.numeric(dat3$CN)
dat3$t <- as.numeric(dat3$t)
dat3$tDCS.intensity <- as.numeric(dat3$tDCS.intensity)
dat3$electrode.size <- as.numeric(dat3$electrode.size)
dat3$Pubyear <- as.numeric(dat3$Pubyear)
dat3$Duration <- as.numeric(dat3$Duration)
dat3$Tarlocation <- factor(dat3$Tarlocation)
dat3$task <- factor(dat3$task)
dat3$tDCS.polarity <- factor(dat3$tDCS.polarity)
dat3$return <- factor(dat3$return)
dat3$timing <- factor(dat3$timing)
dat3$ID <- factor(dat3$ID)


# -------------------------------------------------------------
# Computing additional variables
# -------------------------------------------------------------

#current density
dat3 <- dat3 %>% mutate(current.density_calc = dat3$tDCS.intensity / dat3$electrode.size)

dat3$current.density_calc <- as.numeric(dat3$current.density_calc)


#####Descriptives#######
Summarytable <-cbind(dat3$ID, dat3$EN, dat3$CN, dat3$control.condition, dat3$Tarlocation, dat3$return, dat3$current.density_calc, dat3$Duration, dat3$timing, dat3$task) #ADD OUTCOME AND FINDINGS

# -------------------------------------------------------------
# Pre-processing: Imputation of correlation coefficient for crossover trials
# -------------------------------------------------------------
# -------------------------------------------------------------
# Dealing with missing SD differences --> Calculating the standard deviation difference by using the t-statistic
# -------------------------------------------------------------

# Function to calculate sd only if all required values are available
dat3 <- dat3 %>% mutate (sd_diff = ifelse(!is.na(t), (dat3$EMean - dat3$CMean)
                                          / ((dat3$t) / sqrt(dat3$EN)), NA))
# 
# calculating the correlation coefficient for each observation in the filtered data frame
#
dat3_filtered <- dat3 %>%
  filter(!is.na(sd_diff) & EN > 0)
if (nrow(dat3_filtered) > 0) {}

dat3_filtered <- dat3_filtered %>% mutate (CORRCOE = (ESD^2 + CSD^2 - sd_diff^2) / (2 * ESD * CSD)) #Formula from Cochrane 

Mean_CORRCOE <- mean(dat3_filtered$CORRCOE)

### calculating imputed CORRCOE from Dormal study, optional
#imp <- dat3 %>% filter(!is.na(DiffESD))
#imp <- imp %>% mutate (CORRCOE1 = (ESD^2 + CSD^2 - DiffESD^2) / (2 * ESD * CSD))
#The difference SD  is based on the summary data in the article. Calculating the correlation coefficient based on the value can be helpful to validate the method using the t-formula to impute missing difference SD 

# -------------------------------------------------------------
# Descriptives: 
# -------------------------------------------------------------

Total_sample_size <- sum(dat3$EN) + sum(dat3$CN)


# -------------------------------------------------------------
# Effect size calculation: 
# -------------------------------------------------------------

###Dividing sample size of the sham by number of trial arms to account for multiple comparison
dat3$CN <- (dat3$CN/dat3$comp)

# splitting data file in parallel and crossover studies for calculating the effect sizes independently with different formulas
datP <- dat3 %>% filter(control.condition == "between-subjects")
datC <- dat3 %>% filter(control.condition == "within")


# -------------------------------------------------------------
# Effect size calculation: for parallel trials: 
# -------------------------------------------------------------

###lnCVR calculation for parallel trials including correction for different sample sizes from Senior, A. M., Viechtbauer, W., & Nakagawa, S. (2020). Revisiting and expanding the meta‐analysis of variation: The log coefficient of variation ratio. Research Synthesis Methods, 11(4), 553-567.
####Point estimator
datP$CVRyi <- log((datP$ESD / datP$EMean) / (datP$CSD / datP$CMean)) 
datP$CVRyi <- datP$CVRyi + (1 / (2 * (datP$EN - 1))) - (1 / (2 * (datP$CN - 1)))
datP$CVRyi <- datP$CVRyi + 0.5 * (((datP$CSD^2) / ((datP$CN * datP$CMean^2))) - ((datP$ESD^2) / ((datP$EN * datP$EMean^2))))

####Sampling distribution
datP$CVRvi <- datP$CSD^2 / (datP$CN * datP$CMean^2) + datP$CSD^4 / (2 * datP$CN^2 * datP$CMean^4) + 
  1 / (2 * (datP$CN - 1)) + 1 / (2 * (datP$CN - 1)^2) +
  datP$ESD^2 / (datP$EN * datP$EMean^2) + datP$ESD^4 / (2 * datP$EN^2 * datP$EMean^4) +
  1 / (2 * (datP$EN - 1)) + 1 / (2 * (datP$EN - 1)^2)

# -------------------------------------------------------------
# Effect size calculation: Crossover studies: with CORRCOE
# -------------------------------------------------------------

# CORRCOE calculation Crossover trials adapted from Senior, A. M., Viechtbauer, W., & Nakagawa, S. (2020). Revisiting and expanding the meta‐analysis of variation: The log coefficient of variation ratio. Research Synthesis Methods, 11(4), 553-567.

### creating N variable for formula below (N = EN = CN) in cross over trails and determining correlation between active and sham ######
datC <- datC %>% mutate(N = (datC$EN + datC$CN)/2)

##Manually calculating corrected lnCVR (yic) and corrected sampling distribution (vic)
datC$CVRyi <- log((datC$ESD / datC$EMean) / (datC$CSD / datC$CMean)) + 0.5 * (datC$CSD^2 / (datC$CN * datC$CMean^2) - datC$ESD^2 / (datC$EN * datC$EMean^2))

datC$CVRvi <- datC$CSD^2 / (datC$N * datC$CMean^2) + datC$ESD^2 / (datC$N * datC$EMean^2) - 
                           Mean_CORRCOE * ((2 * datC$CSD * datC$ESD) / (datC$N * datC$CMean * datC$EMean)) +
                           1 / (datC$N - 1) - Mean_CORRCOE^2 * (1 / (datC$N - 1))

# -------------------------------------------------------------
# For sensitivity analysis
# -------------------------------------------------------------

# -------------------------------------------------------------
# Effect size calculation: Crossover studies: with 0.3
# -------------------------------------------------------------

#crossover
datC$CVRyi0.3 <- log((datC$ESD / datC$EMean) / (datC$CSD / datC$CMean)) + 0.5 * (datC$CSD^2 / (datC$CN * datC$CMean^2) - datC$ESD^2 / (datC$EN * datC$EMean^2))

datC$CVRvi0.3 <- datC$CSD^2 / (datC$N * datC$CMean^2) + datC$ESD^2 / (datC$N * datC$EMean^2) - 
  0.3 * ((2 * datC$CSD * datC$ESD) / (datC$N * datC$CMean * datC$EMean)) +
  1 / (datC$N - 1) - 0.3^2 * (1 / (datC$N - 1))

#Parallel
datP$CVRyi0.3 <- log((datP$ESD / datP$EMean) / (datP$CSD / datP$CMean)) 
datP$CVRyi0.3 <- datP$CVRyi + (1 / (2 * (datP$EN - 1))) - (1 / (2 * (datP$CN - 1)))
datP$CVRyi0.3 <- datP$CVRyi + 0.5 * (((datP$CSD^2) / ((datP$CN * datP$CMean^2))) - ((datP$ESD^2) / ((datP$EN * datP$EMean^2))))


datP$CVRvi0.3 <- datP$CSD^2 / (datP$CN * datP$CMean^2) + datP$CSD^4 / (2 * datP$CN^2 * datP$CMean^4) + 
  1 / (2 * (datP$CN - 1)) + 1 / (2 * (datP$CN - 1)^2) +
  datP$ESD^2 / (datP$EN * datP$EMean^2) + datP$ESD^4 / (2 * datP$EN^2 * datP$EMean^4) +
  1 / (2 * (datP$EN - 1)) + 1 / (2 * (datP$EN - 1)^2)

# -------------------------------------------------------------
# Effect size calculation: Crossover studies: with 0.8
# -------------------------------------------------------------

#crossover
datC$CVRyi0.8 <- log((datC$ESD / datC$EMean) / (datC$CSD / datC$CMean)) + 0.5 * (datC$CSD^2 / (datC$CN * datC$CMean^2) - datC$ESD^2 / (datC$EN * datC$EMean^2))

datC$CVRvi0.8 <- datC$CSD^2 / (datC$N * datC$CMean^2) + datC$ESD^2 / (datC$N * datC$EMean^2) - 
  0.8 * ((2 * datC$CSD * datC$ESD) / (datC$N * datC$CMean * datC$EMean)) +
  1 / (datC$N - 1) - 0.8^2 * (1 / (datC$N - 1))

#Parallel
datP$CVRyi0.8 <- log((datP$ESD / datP$EMean) / (datP$CSD / datP$CMean)) 
datP$CVRyi0.8 <- datP$CVRyi + (1 / (2 * (datP$EN - 1))) - (1 / (2 * (datP$CN - 1)))
datP$CVRyi0.8 <- datP$CVRyi + 0.5 * (((datP$CSD^2) / ((datP$CN * datP$CMean^2))) - ((datP$ESD^2) / ((datP$EN * datP$EMean^2))))


datP$CVRvi0.8 <- datP$CSD^2 / (datP$CN * datP$CMean^2) + datP$CSD^4 / (2 * datP$CN^2 * datP$CMean^4) + 
  1 / (2 * (datP$CN - 1)) + 1 / (2 * (datP$CN - 1)^2) +
  datP$ESD^2 / (datP$EN * datP$EMean^2) + datP$ESD^4 / (2 * datP$EN^2 * datP$EMean^4) +
  1 / (2 * (datP$EN - 1)) + 1 / (2 * (datP$EN - 1)^2)

# -------------------------------------------------------------
# -------------------------------------------------------------
# -------------------------------------------------------------
# -------------------------------------------------------------
# MAIN ANALYSIS:
# -------------------------------------------------------------

dat <- bind_rows(datP, datC)

dat <- escalc(measure = "SMD", 
              m1i=EMean, sd1i=ESD, n1i=EN, m2i=CMean, sd2i=CSD, n2i=CN, data=dat, var.names=c("SMD_yi","SMD_vi"), append = TRUE)

############# Caluculating the number of studies that had a lnCVR < 1###########


# Overlay Gaussian curve
mu <- mean(dat$CVRyi)
sigma <- sd(dat$CVRyi)
curve(dnorm(x, mean = mu, sd = sigma), col = "red", lwd = 2, add = TRUE)

# Plot histogram of CVRyi
hist(dat$CVRyi, freq = FALSE, main = "Histogram of CVRyi with Gaussian Curve", xlab = "CVRyi", ylab = "Density", col = "lightblue")

# Overlay Gaussian curve
mu <- mean(dat$CVRyi)
sigma <- sd(dat$CVRyi)
curve(dnorm(x, mean = mu, sd = sigma), col = "red", lwd = 2, add = TRUE)

plot(y = dat$CVRvi, x = dat$CVRyi)

qqnorm(dat$CVRyi, main = "QQ Plot of CVRyi against Normal Distribution")
qqline(dat$CVRyi, col = "red")

### Main families 1 and 2
MLMA.1 <- rma.mv(dat$CVRyi, dat$CVRvi, random = list (~ 1 | ID, ~ 1 | control.condition, ~ 1 | Pubyear), data=dat, method="REML")
summary(MLMA.1)
funnel(MLMA.1, xlab = "lnCVR")
results.Main <- coef(summary(MLMA.1))
exp(results.Main$estimate)
exp(results.Main$ci.lb)
exp(results.Main$ci.ub)

Main_forest <- forest(MLMA.1, 
                      atransf = exp, 
                      at = log(c(0.1, 1, 5, 10)), 
                      addpred = TRUE, 
                      header = TRUE, 
                      slab = ID, 
                      xlab = "CVR",
                      xlim = c(-5, 5), 
                      alim = c(-7, 4), 
                      ylim = c(91.2785, 0.1), 
                      cex.axis = 1, 
                      mlab = "",
                      #ilab = cbind(active_N, sham_N),
                      ilab.xpos = c(-4.5, -3.5))


op <- par(cex = 0.75, font = 2)
text(c(-4.5, -3.5), Main_forest$k + 2, c("Active", "Sham"), cex = 1, font = 1)
par(op)

datexp <- dat %>% 
  mutate(CVRyi = exp(CVRyi))

datPerc <- datexp %>%
  mutate(datcutoff = ifelse(CVRyi < 1, "Below 1", "Above 1"))

Below_1 <- sum(datPerc$datcutoff == "Below 1")
Above_1 <- sum(datPerc$datcutoff == "Above 1")

regtest(SMD_yi, SMD_vi, data=dat)
ranktest(SMD_yi, SMD_vi, data=dat)
funnel(MLMA.1, xlab = "lnCVR") 

# Assuming 'rma.mv_object' is your multivariate random-effects meta-analysis object

effects <- MLMA.1$b

se <- sqrt(diag(MLMA.1$V))

corr <- MLMA.1$rho

prec <- sum(1/se)

pet_peese_test <- lm(effects ~ prec + sqrt(1 - corr^2)/prec)
summary(pet_peese_test)

# Perform PET-PEESE
pet_peese_test <- lm(effects ~ 1/prec)

# Print the results
summary(pet_peese_test)

regtest(SMD_yi, SMD_vi, data=dat)
ranktest(SMD_yi, SMD_vi, data=dat)

funnel(taf, legend=TRUE)
taf
regtest(main)


################################################################################
# stepwise procedure for CVR to include seperate moderators, based on Schroeder et al. 2020

MLMA.SW1 <- rma.mv(dat$CVRyi, dat$CVRvi, random = list (~ 1 | ID, ~ 1| control.condition, ~ 1 | Pubyear), mods = ~  factor(task), data=dat, method="REML")
summary(MLMA.SW1)

MLMA.SW2 <- rma.mv(dat$CVRyi, dat$CVRvi, random = list (~ 1 | ID, ~ 1| control.condition, ~ 1 | Pubyear), mods = ~  factor(tDCS.polarity), data=dat, method="REML")
summary(MLMA.SW2)

MLMA.SW3 <- rma.mv(dat$CVRyi, dat$CVRvi, random = list (~ 1 | ID, ~ 1| control.condition, ~ 1 | Pubyear), mods = ~  factor(Tarlocation), data=dat, method="REML")
summary(MLMA.SW3)

MLMA.SW3.2 <- rma.mv(dat$CVRyi, dat$CVRvi, random = list (~ 1 | ID, ~ 1| control.condition, ~ 1 | Pubyear) , mods = ~  factor(Tlocation), data=dat, method="REML")
summary(MLMA.SW3.2)

MLMA.SW4 <- rma.mv(dat$CVRyi, dat$CVRvi, random = list (~ 1 | ID, ~ 1| control.condition, ~ 1 | Pubyear) , mods = ~  factor(return), data=dat, method="REML")
summary(MLMA.SW4)

MLMA.SW5 <- rma.mv(dat$CVRyi, dat$CVRvi, random = list (~ 1 | ID, ~ 1| control.condition, ~ 1 | Pubyear) , mods = ~  factor(timing), data=dat, method="REML")
summary(MLMA.SW5)

MLMA.SW6 <- rma.mv(dat$CVRyi, dat$CVRvi, random = list (~ 1 | ID, ~ 1| control.condition, ~ 1 | Pubyear) , mods = ~  current.density_calc, data=dat, method="REML")
summary(MLMA.SW6)

MLMA.SW7 <- rma.mv(dat$CVRyi, dat$CVRvi, random = list (~ 1 | ID, ~ 1| control.condition, ~ 1 | Pubyear) , mods = ~  Duration, data=dat, method="REML")
summary(MLMA.SW7)

MLMA.SW8 <- rma.mv(dat$CVRyi, dat$CVRvi, random = list (~ 1 | ID, ~ 1| control.condition, ~ 1 | Pubyear) , mods = ~  factor(blinding), data=dat, method="REML")
summary(MLMA.SW8)

MLMA.SWX <- rma.mv(dat$CVRyi, dat$CVRvi, random = list (~ 1 | ID, ~ 1| control.condition, ~ 1 | Pubyear), mods = ~  factor(Tlocation) * Duration, data=dat, method="REML")
summary(MLMA.SWX) ### --> does not work

# stepwise procedure for SMD to include seperate moderators, based on Schroeder et al. 2020

MLMA.SW.SMD <- rma.mv(dat$SMD_yi, dat$SMD_vi, random = list (~ 1 | ID, ~ 1| control.condition, ~ 1 | Pubyear), data=dat, method="REML")
summary(MLMA.SW.SMD)
funnel(MLMA.SW.SMD, xlab = "Hedges’ g", xlim = c(-3.25, 2))
ranktest(MLMA.SW.SMD)
regtest(dat$SMD_yi, dat$SMD_vi, data = dat)
Gregg <- rma(dat$SMD_yi, dat$SMD_vi, random = ~ 1 | ID / control.condition / Pubyear, data=dat, method="REML")
summary(Gregg)
trimfill(Gregg)

SMD_forest <- forest(MLMA.SW.SMD, 
                      at = log(c(0.1, 1, 5, 10)), 
                      addpred = TRUE, 
                      header = TRUE, 
                      slab = ID, 
                      xlab = "hedges g",
                      xlim = c(-6, 5), 
                      alim = c(-8, 5), 
                      ylim = c(91.2785, 0.1), 
                      cex.axis = 1, 
                      mlab = "Overall hedges g",
                      ilab.xpos = c(-4.5, -3.5)) 

MLMA.SW.SMD.1 <- rma.mv(dat$SMD_yi, dat$SMD_vi, random = list (~ 1 | ID, ~ 1| control.condition, ~ 1 | Pubyear), mods = ~  factor(task) -1, data=dat, method="REML")
summary(MLMA.SW.SMD.1)

MLMA.SW.SMD.2 <- rma.mv(dat$SMD_yi, dat$SMD_vi, random = list (~ 1 | ID, ~ 1| control.condition, ~ 1 | Pubyear), mods = ~  factor(tDCS.polarity) -1, data=dat, method="REML")
summary(MLMA.SW.SMD.2)

MLMA.SW.SMD.3 <- rma.mv(dat$SMD_yi, dat$SMD_vi, random = list (~ 1 | ID, ~ 1| control.condition, ~ 1 | Pubyear), mods = ~  factor(Tarlocation) -1 , data=dat, method="REML")
summary(MLMA.SW.SMD.3)

MLMA.SW.SMD.3.1 <- rma.mv(dat$SMD_yi, dat$SMD_vi, random = list (~ 1 | ID, ~ 1| control.condition, ~ 1 | Pubyear), mods = ~  factor(Tlocation) -1, data=dat, method="REML")
summary(MLMA.SW.SMD.3.1)

MLMA.SW.SMD.4 <- rma.mv(dat$SMD_yi, dat$SMD_vi, random = list (~ 1 | ID, ~ 1| control.condition, ~ 1 | Pubyear), mods = ~  factor(return) -1 , data=dat, method="REML")
summary(MLMA.SW.SMD.4)

MLMA.SW.SMD.4.2 <- rma.mv(dat$SMD_yi, dat$SMD_vi, random = list (~ 1 | ID, ~ 1| control.condition, ~ 1 | Pubyear), mods = ~  factor(returnSchroeder) -1 , data=dat, method="REML")
summary(MLMA.SW.SMD.4.2)

MLMA.SW.SMD.5 <- rma.mv(dat$SMD_yi, dat$SMD_vi, random = list (~ 1 | ID, ~ 1| control.condition, ~ 1 | Pubyear), mods = ~  factor(timing) -1, data=dat, method="REML")
summary(MLMA.SW.SMD.5)

MLMA.SW.SMD.6 <- rma.mv(dat$SMD_yi, dat$SMD_vi, random = list (~ 1 | ID, ~ 1| control.condition, ~ 1 | Pubyear), mods = ~  current.density_calc, data=dat, method="REML")
summary(MLMA.SW.SMD.6)

MLMA.SW.SMD.7 <- rma.mv(dat$SMD_yi, dat$SMD_vi, random = list (~ 1 | ID, ~ 1| control.condition, ~ 1 | Pubyear), mods = ~  Duration, data=dat, method="REML")
summary(MLMA.SW.SMD.7)

MLMA.SW.SMD.8 <- rma.mv(dat$SMD_yi, dat$SMD_vi, random = list (~ 1 | ID, ~ 1| control.condition, ~ 1 | Pubyear), mods = ~  factor(blinding), data=dat, method="REML")
summary(MLMA.SW.SMD.8)

###table
library(apaTables)
results.SMD1 <- coef(summary(MLMA.SW.SMD.1))
results.SMD2 <- coef(summary(MLMA.SW.SMD.2))
results.SMD3 <- coef(summary(MLMA.SW.SMD.3))
results.SMD4 <- coef(summary(MLMA.SW.SMD.4))
results.SMD5 <- coef(summary(MLMA.SW.SMD.5[, "estimate"]))
results.SMD6 <- coef(summary(MLMA.SW.SMD.6[, "estimate"]))
results.SMD7 <- coef(summary(MLMA.SW.SMD.7[, "estimate"]))
results.SMD8 <- coef(summary(MLMA.SW.SMD.8[, "estimate"]))
results.SMD9 <- coef(summary(MLMA.SW.SMD.9[, "estimate"]))

Level <- nrowbind("Contralateral", "HD", "Ipsilateral", "supraorbital", "extracranial")
k <- nrow(results.SMD4)  # Number of coefficients
p_value <- results.SMD4[, "estimate"]  # p-values
z_value <- results.SMD4[, "zval"]  # z-values
estimate <- results.SMD4[, "pval"]

reference.table <- cbind(Level, k, estimate, z_value, p_value)

reference.table <- as.data.frame(reference.table)

nice_table(reference.table)


healthy <- rma.mv(CVRyi, CVRvi, subset = (population == "healthy"), data = dat )

healthy_forest <- forest(healthy, 
                     atransf = exp, 
                     at = log(c(0.1, 1, 5, 10)), 
                     addpred = TRUE, 
                     header = TRUE, 
                     slab = ID, 
                     xlab = "CVR",
                     xlim = c(-7, 5), 
                     alim = c(-8, 5), 
                     ylim = c(91.2785, 0.1), 
                     cex.axis = 1, 
                     mlab = "",
                     ilab = cbind(active_N, sham_N),
                     ilab.xpos = c(-4.5, -3.5)) 


##ggplot for SMD task
results <- coef(summary(MLMA.SW.SMD.1))

# Create a data frame for plotting
plot_task <- data.frame(
  Group = c("GNGT", "SST"),
  Effect_Size = results[, "estimate"],
  P = results[, "pval"],
  CI_Lower = results[, "ci.lb"],
  CI_Upper = results[, "ci.ub"]
)

# Create the ggplot
ggplot(plot_task, aes(x = Group, y = Effect_Size)) +
  geom_bar(stat = "identity", aes(fill = Group)) +
  geom_errorbar(aes(ymax = CI_Upper, ymin = CI_Lower), width = 0.25,  position = position_dodge(width = 0.1), size = 0.25) +
  labs( x = "Task", y = "Hedges’ g") +
  theme_bw() +
  theme(legend.position = "none") +
  theme( 
    text = element_text(family = "Times New Roman"),
    plot.title = element_text(size = 12, hjust = 0.5),
    axis.title.x = element_text(size = 10),
    axis.title.y = element_text(size = 10),
    axis.text.x = element_text(size = 10),
    axis.text.y = element_text(size = 10),
    legend.title = element_text(size = 10),
    legend.text = element_text(size = 10),
    panel.grid.major = element_blank(),
    panel.grid.minor = element_blank(),
  ) +  
  coord_cartesian(ylim = c(-0.5, 0.5))

results123 <- coef(summary(SSTMV))

# Create a data frame for plotting
plot_task2 <- data.frame(
  Group = c("SST"),
  Effect_Size = results123[, "estimate"],
  P = results123[, "pval"],
  CI_Lower = results123[, "ci.lb"],
  CI_Upper = results123[, "ci.ub"]
)

# Create the ggplot
ggplot(plot_task2, aes(x = Group, y = Effect_Size)) +
  geom_bar(stat = "identity", aes(fill = Group)) +
  geom_errorbar(aes(ymax = CI_Upper, ymin = CI_Lower), width = 0.25,  position = position_dodge(width = 0.1), size = 0.25) +
  labs(title = "Mean difference between SST and GNGT", x = "SST", y = "headges g") +
  theme_bw() +
  theme(legend.position = "none") +
  theme( 
    text = element_text(family = "Times New Roman"),
    plot.title = element_text(size = 12, hjust = 0.5),
    axis.title.x = element_text(size = 10),
    axis.title.y = element_text(size = 10),
    axis.text.x = element_text(size = 10),
    axis.text.y = element_text(size = 10),
    legend.title = element_text(size = 10),
    legend.text = element_text(size = 10),
    panel.grid.major = element_blank(),
    panel.grid.minor = element_blank(),
  ) +  
  coord_cartesian(ylim = c(-0.5, 0.5)) + # Set y-axis limits 
  geom_signif(comparisons = list(c("SST")), map_signif_level = TRUE)

# -------------------------------------------------------------
# SUB ANALYSIS Population :
# -------------------------------------------------------------

dat$population <- fct_collapse(dat$population, 
                        "healthy" = c("healthy"),
                        "patient" = c("MDD", "veterans", "alcohol", "tabacco", "healthy and PWS", "other patients", "Parkinson"))


# -------------------------------------------------------------
# SENSITIVITY ANALYSIS: 
# -------------------------------------------------------------
# -------------------------------------------------------------
# Effect size calculation: Crossover studies: corr = 0.3
# -------------------------------------------------------------

# Crossover trials with 0.3

MLMA.0.3 <- rma.mv(dat$CVRyi0.3, dat$CVRvi0.3, random = list (~ 1 | ID, ~ 1| control.condition, ~ 1 | Pubyear), data=dat, method="REML",)
summary(MLMA.0.3)

MLMA.SW1.03 <- (rma.mv(dat$CVRyi0.3, dat$CVRvi0.3, random = list (~ 1 | ID, ~ 1| control.condition, ~ 1 | Pubyear), mods = ~  factor(task), data=dat, method="REML"))
summary(MLMA.SW1.03)

MLMA.SW2.03 <- rma.mv(dat$CVRyi0.3, dat$CVRvi0.3, random = list (~ 1 | ID, ~ 1| control.condition, ~ 1 | Pubyear), mods = ~  factor(tDCS.polarity), data=dat, method="REML")
summary(MLMA.SW2.03)

MLMA.SW3.03 <- rma.mv(dat$CVRyi0.3, dat$CVRvi0.3, random = list (~ 1 | ID, ~ 1| control.condition, ~ 1 | Pubyear), mods = ~  factor(Tlocation), data=dat, method="REML")
summary(MLMA.SW3.03)

MLMA.SW4.03 <- rma.mv(dat$CVRyi0.3, dat$CVRvi0.3, random = list (~ 1 | ID, ~ 1| control.condition, ~ 1 | Pubyear), mods = ~  factor(return), data=dat, method="REML")
summary(MLMA.SW4.03)

MLMA.SW5.03 <- rma.mv(dat$CVRyi0.3, dat$CVRvi0.3, random = list (~ 1 | ID, ~ 1| control.condition, ~ 1 | Pubyear), mods = ~  factor(timing), data=dat, method="REML")
summary(MLMA.SW5.03)

MLMA.SW6.03 <- rma.mv(dat$CVRyi0.3, dat$CVRvi0.3, random = list (~ 1 | ID, ~ 1| control.condition, ~ 1 | Pubyear), mods = ~  current.density_calc, data=dat, method="REML")
summary(MLMA.SW6.03)

MLMA.SW7.03 <- rma.mv(dat$CVRyi0.3, dat$CVRvi0.3, random = list (~ 1 | ID, ~ 1| control.condition, ~ 1 | Pubyear), mods = ~  Duration, data=dat, method="REML")
summary(MLMA.SW7.03)

MLMA.SW8.03 <- rma.mv(dat$CVRyi0.3, dat$CVRvi0.3, random = list (~ 1 | ID, ~ 1| control.condition, ~ 1 | Pubyear), mods = ~  factor(blinding), data=dat, method="REML")
summary(MLMA.SW8.03)


# Crossover trials with 0.8

MLMA.0.8 <- rma.mv(dat$CVRyi0.8, dat$CVRvi0.8, random = ~ 1 | ID, data=dat, method="REML",)
summary(MLMA.0.8)

MLMA.SW1.08 <- (rma.mv(dat$CVRyi0.8, dat$CVRvi0.8, random = list (~ 1 | ID, ~ 1| control.condition, ~ 1 | Pubyear), mods = ~  factor(task), data=dat, method="REML"))
summary(MLMA.SW1.08)

MLMA.SW2.08 <- rma.mv(dat$CVRyi0.8, dat$CVRvi0.8, random = list (~ 1 | ID, ~ 1| control.condition, ~ 1 | Pubyear), mods = ~  factor(tDCS.polarity), data=dat, method="REML")
summary(MLMA.SW2.08)

MLMA.SW3.08 <- rma.mv(dat$CVRyi0.8, dat$CVRvi0.8, random = list (~ 1 | ID, ~ 1| control.condition, ~ 1 | Pubyear), mods = ~  factor(Tlocation), data=dat, method="REML")
summary(MLMA.SW3.08)

MLMA.SW4.08 <- rma.mv(dat$CVRyi0.8, dat$CVRvi0.8, random = list (~ 1 | ID, ~ 1| control.condition, ~ 1 | Pubyear), mods = ~  factor(return), data=dat, method="REML")
summary(MLMA.SW4.08)

MLMA.SW5.08 <- rma.mv(dat$CVRyi0.8, dat$CVRvi0.8, random = list (~ 1 | ID, ~ 1| control.condition, ~ 1 | Pubyear), mods = ~  factor(timing), data=dat, method="REML")
summary(MLMA.SW5.08)

MLMA.SW6.08 <- rma.mv(dat$CVRyi0.8, dat$CVRvi0.8, random = list (~ 1 | ID, ~ 1| control.condition, ~ 1 | Pubyear), mods = ~  current.density_calc, data=dat, method="REML")
summary(MLMA.SW6.08)

MLMA.SW7.08 <- rma.mv(dat$CVRyi0.8, dat$CVRvi0.8, random = list (~ 1 | ID, ~ 1| control.condition, ~ 1 | Pubyear), mods = ~  Duration, data=dat, method="REML")
summary(MLMA.SW7.08)

MLMA.SW8.08 <- rma.mv(dat$CVRyi0.8, dat$CVRvi0.8, random = list (~ 1 | ID, ~ 1| control.condition, ~ 1 | Pubyear), mods = ~  factor(blinding), data=dat, method="REML")
summary(MLMA.SW8.08)


datBias <- dat %>% filter(Bias == "Low" | Bias == "Moderate")

MLMA.BiasCVR <- rma.mv(datBias$CVRyi, datBias$CVRvi, random = ~ 1 | ID, data=datBias, method="REML",)
summary(MLMA.BiasCVR)

MLMA.BiasSMD <- rma.mv(datBias$SMD_yi, datBias$SMD_vi, random = ~ 1 | ID, data=datBias, method="REML",)
summary(MLMA.BiasSMD)


new.df <- dat[dat$ID != "Chen (2021)", ]
ochen <- rma.mv(new.df$SMD_yi, new.df$SMD_vi, random = list (~ 1 | ID, ~ 1 | control.condition, ~ 1 | Pubyear), mods = ~  factor(task) -1 , data=new.df, method="REML")
summary(ochen)


############# Caluculating the number of studies that had a lnCVR < 1###########

N_VR_below1 <- vrdat_trans %>%
  group_by(id) %>%
  mutate(av_VR = mean(zi)) %>%
  mutate(below_over_1 = ifelse(av_VR < 1, 
                               "below", "equal to 1 or over")) %>%
  group_by(below_over_1) %>%
  count(n_distinct(id))


#Transforming the values back from the log scale. From Homan et al. 2021
vrdat_trans <- summary(vrdat, 
                       trans = exp, 
                       digits = 2)


#accounting for effect from the same study (size dependencies)
escalc(measure=CVR, 
       m1i = Final$Int_Mean, n1i = Final$Int_N, sd1i = Final$Int_SD, 
       m2i = Finalt$Con_Mean, n2i = Final$Con_N, sd2i = Final$Con_SD
)

mes_ss <- robu(formula =yi, data = data_mes, studynum =id, var.eff.size =vi, modelweights = "HIER", small =TRUE)

#filter for size of CVR
datAbove1 <- datPerc %>% filter(datcutoff == "Above 1")
datBelow1 <- datPerc %>% filter(datcutoff == "Below 1")

datAbove1 <- datAbove1 %>% mutate(standard_error_active_above1 =(datAbove1$ESD)/(sqrt(EN)))
datBelow1 <- datBelow1 %>% mutate(standard_error_active_below1 =(datBelow1$ESD)/(sqrt(EN)))

mean(datAbove1$standard_error_active_above1)
mean(datBelow1$standard_error_active_below1)

t.test(dat3$standard_error_sham, datAbove1$standard_error_active_above1)
t.test(dat3$standard_error_sham, datBelow1$standard_error_active_below1)

dat$EMean <- as.numeric(dat$EMean)
dat$CMean <- as.numeric(dat$CMean)
dat$ESD <- as.numeric(dat$ESD)
dat$CSD <- as.numeric(dat$CSD)

cor(dat$EMean, dat$ESD)
plot(dat$EMean, dat$ESD)
cor(dat$CMean, dat$CSD)
plot(dat$CMean, dat$CSD)
